# Supplementary material for: The Optimal Cut-Off Point for Thai Diagnostic Autism Scale and Probability Prediction of Autism Spectrum Disorder Diagnosis in Suspected Children
Source: Healthcare (Basel). 2022 Sep 25;10(10):1868. doi: 10.3390/healthcare10101868 (PMC9602004; doi:10.3390/healthcare10101868)
Supplement: Supplementary file 1 [file healthcare-10-01868-s001.zip]

Archive with 1 entries (1 files):
- healthcare-1901502-supplementary.pdf
